# Supplementary material for: 2-Imidazoline Nitroxide Derivatives of Cymantrene
Source: Molecules. 2022 Nov 3;27(21):7545. doi: 10.3390/molecules27217545 (PMC9659262; doi:10.3390/molecules27217545)
Supplement: Supplementary file 1 [file molecules-27-07545-s001.zip]

Archive with 1 entries (1 files):
- molecules-1990285-supplementary.pdf
